# Supplementary material for: Effects of Speed-Based Interventions to Reduce Bradykinesia in Individuals with Parkinson’s Disease: A Systematic Review Protocol
Source: Brain Sci. 2024 Nov 28;14(12):1198. doi: 10.3390/brainsci14121198 (PMC11674304; doi:10.3390/brainsci14121198)
Supplement: Supplementary file 1 [file brainsci-14-01198-s001.zip]

Archive with 1 entries (1 files):
- brainsci-3314968-supplementary.pdf
